# Supplementary material for: DNA Barcoding Reveals High Cryptic Diversity of the Freshwater Halfbeak Genus Hemirhamphodon from Sundaland
Source: PLoS One. 2016 Sep 22;11(9):e0163596. doi: 10.1371/journal.pone.0163596 (PMC5033453; doi:10.1371/journal.pone.0163596)
Supplement: S2 Table — (XLSX) [file pone.0163596.s002.xlsx]

## Sheet: Sheet1
K2P	3	4	5	6	7	8	9	10	11	12	13	14	15	16	17	18	19	20	21	22	23	24	25	26	27	28	29	30	31	32	33	34	35	36	37	38	39	40	41	42	43	44	45	46	47	48	49	50	51
Hp_TE
Hp_TB	0.00162602
Hp_BP	0.00162602	0
H_Pen	0.00326386	0.00163274	0.00163274
Hp_PI	0.004894	0.00325734	0.00325734	0.00490033
Hp_PT	0.00587923	0.00423934	0.00423934	0.00588543	0.00423934
Hp_PTG	0.00653604	0.004894	0.004894	0.00654216	0.004894	0.00587923
H_LR52	0.00698534	0.00534183	0.00534183	0.00699141	0.00534183	0.00632794	0.000443459
H_LR54	0.00701701	0.00537449	0.00537449	0.00702321	0.00537449	0.00462648	0.00566695	0.00611518
Hp_PJG	0.00653604	0.004894	0.004894	0.00654216	0.004894	0.00587923	0.00325734	0.0037037	0.0043257
Hp_S	0.00653604	0.004894	0.004894	0.00654216	0.00162602	0.00587923	0.00653604	0.00698534	0.00701701	0.00653604
Hp_SOM	0.00653604	0.004894	0.004894	0.00654216	0.004894	0.00260481	0.00653604	0.00698534	0.00528122	0.00653604	0.00653604
Hp_PA	0.00652736	0.00488801	0.00488801	0.00653382	0.00162536	0.00587162	0.00652736	0.00697592	0.00700917	0.00652736	0.00325402	0.00652736
Hp_RA	0.00653604	0.004894	0.004894	0.00654216	0.00162602	0.00587923	0.00653604	0.00698534	0.00701701	0.00653604	0.00325734	0.00653604	0.00325402
Hp_KJ	0.0081721	0.00652736	0.00652736	0.00817836	0.00652736	0.00423442	0.0081721	0.00862214	0.00461363	0.0081721	0.0081721	0.00488801	0.00816471	0.0081721
H_pogonognathus_7140	0.0081721	0.00652736	0.00652736	0.00817836	0.00652736	0.00423442	0.0081721	0.00862214	0.00461363	0.0081721	0.0081721	0.00488801	0.00816471	0.0081721	0
H_SGK	0.0081721	0.00652736	0.00652736	0.00817836	0.00652736	0.00423442	0.0081721	0.00862214	0.00461363	0.0081721	0.0081721	0.00488801	0.00816471	0.0081721	0	0
Hp_SK	0.00982226	0.0081721	0.0081721	0.00982833	0.0081721	0.00916219	0.00982226	0.0102738	0.00953308	0.00982226	0.00982226	0.00982226	0.00981216	0.00982226	0.0114651	0.0114651	0.0114651
Hp_ST	0.0103798	0.00872685	0.00872685	0.0103856	0.00763395	0.0097186	0.00928326	0.00973456	0.00982998	0.00928326	0.00928326	0.0103798	0.00927271	0.00928326	0.012023	0.012023	0.012023	0.00380804
Hp_SU	0.00982226	0.0081721	0.0081721	0.00982833	0.0081721	0.00587162	0.00982226	0.0102738	0.00625291	0.00982226	0.00982226	0.00652736	0.00981216	0.00982226	0.00162602	0.00162602	0.00162602	0.0131234	0.0136842
Hp_SKR	0.00653604	0.004894	0.004894	0.00654216	0.00162602	0.00587923	0.00653604	0.00698534	0.00682319	0.00653604	0.00325734	0.00653604	0.00325402	0.00325734	0.0081721	0.0081721	0.0081721	0.00652736	0.00599007	0.00982226
Hp_DM	0.0114651	0.00981216	0.00981216	0.0114713	0.00981216	0.0108039	0.0114651	0.0119173	0.0111758	0.0114651	0.0114651	0.0114651	0.0114563	0.0114651	0.0131119	0.0131119	0.0131119	0.00162536	0.00544007	0.014773	0.00816471
H_Pek	0.0153353	0.0136673	0.0136673	0.0142978	0.0123472	0.0146681	0.0140108	0.014466	0.014507	0.0133328	0.0140108	0.0153353	0.0139945	0.0140108	0.0169876	0.0169876	0.0169876	0.010362	0.0118048	0.018664	0.0110286	0.0120061
Hp_SG	0.0215186	0.0198304	0.0198304	0.0215233	0.0198304	0.0208433	0.0215186	0.0219806	0.0204179	0.0181478	0.0215186	0.0215186	0.0214903	0.0215186	0.0231814	0.0231814	0.0231814	0.0214903	0.0231918	0.0248782	0.0215186	0.0231544	0.0248788
H_Sel	0.0215285	0.0198393	0.0198393	0.0215331	0.0198393	0.0208528	0.0215285	0.0219907	0.0204266	0.0181558	0.0215285	0.0215285	0.0214988	0.0215285	0.0231909	0.0231909	0.0231909	0.0214988	0.0220737	0.0248887	0.0181558	0.0231625	0.0240751	0.00653315
H_pogonognathus_7126	0.0215285	0.0198393	0.0198393	0.0215331	0.0198393	0.0208528	0.0215285	0.0219907	0.0204266	0.0181558	0.0215285	0.0215285	0.0214988	0.0215285	0.0231909	0.0231909	0.0231909	0.0214988	0.0220737	0.0248887	0.0181558	0.0231625	0.0240751	0.00653315	0
Hp_STK	0.0231909	0.0214988	0.0214988	0.0231956	0.0214988	0.0225141	0.0231909	0.0236539	0.0220877	0.0198125	0.0231909	0.0231909	0.0231625	0.0231909	0.0248574	0.0248574	0.0248574	0.0231625	0.0248678	0.0265581	0.0231909	0.0248302	0.0267779	0.00380068	0.0081721	0.0081721
Hp_KS	0.0239037	0.0222064	0.0222064	0.023908	0.0222064	0.0232248	0.020515	0.0209763	0.0204113	0.0171491	0.0239037	0.0239037	0.02387	0.0239037	0.0221757	0.0221757	0.0221757	0.027276	0.0267273	0.02387	0.0239037	0.0289495	0.0281795	0.00884048	0.00884465	0.00884465	0.0104845
Hp_KWK	0.0251915	0.023496	0.023496	0.0251964	0.023496	0.0245133	0.0218063	0.021347	0.0229023	0.0184438	0.0251915	0.0251915	0.0251646	0.0251915	0.026863	0.026863	0.026863	0.0285671	0.0280168	0.0285671	0.0251915	0.0302457	0.0303075	0.0184569	0.0184634	0.0184634	0.0201222	0.017458
H_pogonognathus_7125	0.0671606	0.0653223	0.0653223	0.0671607	0.061666	0.0664253	0.0634908	0.0639903	0.063474	0.0598478	0.0634908	0.0671606	0.063404	0.0634908	0.067067	0.067067	0.067067	0.0617539	0.0617334	0.0652322	0.0598478	0.061666	0.064249	0.0580904	0.0581175	0.0581175	0.0598478	0.060661	0.0637525
Hp_JMP	0.0725131	0.0706612	0.0706612	0.0725133	0.0706612	0.0717723	0.0688162	0.0693194	0.0687991	0.0651465	0.0725131	0.0688162	0.0724182	0.0725131	0.0724182	0.0724182	0.0724182	0.067067	0.0682651	0.0742735	0.0688162	0.0688162	0.0710639	0.0573356	0.0597677	0.0597677	0.0615035	0.0623111	0.0654148	0.045725
H_pogonognathus_7127	0.0762375	0.0743718	0.0743718	0.0762372	0.0706612	0.0740015	0.0725131	0.07302	0.0724941	0.0688162	0.0725131	0.0725131	0.0724182	0.0725131	0.0761357	0.0761357	0.0761357	0.0707571	0.0707343	0.0780049	0.0688162	0.0706612	0.0744005	0.0707251	0.0707571	0.0707571	0.0725131	0.0733573	0.0764894	0.0334652	0.0438308
Hp_JBI	0.0799899	0.0781101	0.0781101	0.079989	0.0743718	0.077737	0.0762375	0.0757287	0.0762166	0.0725131	0.0762375	0.0762375	0.0761357	0.0762375	0.0798811	0.0798811	0.0798811	0.0744746	0.071962	0.0817643	0.0725131	0.0743718	0.0781392	0.0744403	0.0744746	0.0744746	0.0762375	0.0770942	0.0764894	0.0369375	0.0455945	0.0165031
Hp_MRW	0.0799899	0.0781101	0.0781101	0.079989	0.0781101	0.079238	0.0762375	0.0767482	0.0762166	0.0725131	0.0799899	0.0762375	0.0798811	0.0799899	0.0798811	0.0798811	0.0798811	0.0744746	0.0731989	0.0780049	0.0762375	0.0762375	0.0783358	0.0615562	0.0615825	0.0615825	0.0633216	0.0641353	0.0746265	0.0674676	0.0473644	0.0617539	0.063582
Hp_SBG	0.0817643	0.0798811	0.0798811	0.0817636	0.0761357	0.0795072	0.0780049	0.0774951	0.0779844	0.0742735	0.0780049	0.0780049	0.0779042	0.0780049	0.0816565	0.0816565	0.0816565	0.0762375	0.0762128	0.0835433	0.0742735	0.0761357	0.0799102	0.0762036	0.0762375	0.0762375	0.0780049	0.078862	0.0782588	0.0351494	0.0473024	0.0148057	0.0081721	0.0690056
Hp_PLG	0.0819935	0.0801032	0.0801032	0.0819921	0.0801032	0.0812374	0.0782199	0.0787335	0.0781968	0.0744746	0.0819935	0.0782199	0.0818766	0.0819935	0.0818766	0.0818766	0.0818766	0.0764545	0.0751692	0.0799899	0.0782199	0.0782199	0.0803303	0.0634619	0.0634908	0.0634908	0.0652322	0.0660576	0.076591	0.0675787	0.0474307	0.0655158	0.0655158	0.00652736	0.0709622
Hp_KA	0.0819935	0.0801032	0.0801032	0.0819921	0.0801032	0.0812374	0.0782199	0.0787335	0.0781968	0.0744746	0.0819935	0.0782199	0.0818766	0.0819935	0.0818766	0.0818766	0.0818766	0.0764545	0.0751692	0.0799899	0.0782199	0.0782199	0.0803303	0.0634619	0.0634908	0.0634908	0.0652322	0.0660576	0.076591	0.0675787	0.0474307	0.0673608	0.0673608	0.00652736	0.0728244	0.00325734
H_Jam	0.0816814	0.0797956	0.0797956	0.0814723	0.0760453	0.0794213	0.0779169	0.0774065	0.0777504	0.0741806	0.0779169	0.0779169	0.0778125	0.0779169	0.0811903	0.0811903	0.0811903	0.0759632	0.0735048	0.0830782	0.0741806	0.075858	0.0790865	0.0761156	0.0761508	0.0761508	0.0779169	0.0784002	0.0781668	0.0383327	0.0473635	0.0181858	0.00326236	0.0654132	0.00982591	0.0673564	0.069208
Hp_RBT	0.0950161	0.0930856	0.0930856	0.095014	0.0930856	0.0934732	0.0911625	0.091687	0.0911364	0.0873384	0.0950161	0.0911625	0.0929607	0.0950161	0.0948874	0.0948874	0.0948874	0.089369	0.0893283	0.0968217	0.0911625	0.0911625	0.0938855	0.0817284	0.0817643	0.0817643	0.0835433	0.0844137	0.0914011	0.0691069	0.0579593	0.0689087	0.0744746	0.0819935	0.0743718	0.080221	0.080221	0.0744762
H_LR53	0.10985	0.107881	0.107881	0.109848	0.107881	0.105139	0.10592	0.106455	0.102561	0.102022	0.10985	0.103967	0.109719	0.10985	0.101907	0.101907	0.101907	0.106048	0.105355	0.103848	0.10592	0.10592	0.110864	0.108625	0.108013	0.108013	0.111826	0.106834	0.102272	0.100713	0.110575	0.112571	0.112571	0.124356	0.112412	0.122493	0.124534	0.113758	0.147324
Hp_JP	0.10985	0.107881	0.107881	0.109848	0.107881	0.105139	0.10592	0.106455	0.102561	0.102022	0.10985	0.103967	0.109719	0.10985	0.101907	0.101907	0.101907	0.106048	0.105355	0.103848	0.10592	0.10592	0.110864	0.108625	0.108013	0.108013	0.111826	0.106834	0.102272	0.100713	0.110575	0.112571	0.112571	0.124356	0.112412	0.122493	0.124534	0.113758	0.145192	0.00162602
Hp_LB	0.113953	0.111965	0.111965	0.113951	0.111965	0.109196	0.109985	0.110525	0.10659	0.106048	0.113953	0.106048	0.11381	0.113953	0.10592	0.10592	0.10592	0.110125	0.109421	0.107881	0.109985	0.109985	0.114579	0.108761	0.108149	0.108149	0.111965	0.106968	0.102387	0.104782	0.108742	0.110734	0.114743	0.118437	0.114575	0.116587	0.118607	0.115936	0.147551	0.00982226	0.0081721
H_LR697	0.125883	0.127924	0.127924	0.129968	0.127924	0.129154	0.125883	0.125329	0.125005	0.121826	0.129973	0.127924	0.129802	0.127924	0.127757	0.127757	0.127757	0.121986	0.121261	0.125721	0.125883	0.121826	0.128973	0.126791	0.119966	0.119966	0.126223	0.123203	0.116031	0.122672	0.126401	0.130516	0.114255	0.122319	0.120126	0.126583	0.126583	0.117654	0.138448	0.117953	0.117953	0.123851
H_Sar	0.121144	0.123169	0.123169	0.125198	0.123169	0.124389	0.121144	0.120594	0.120392	0.117118	0.125202	0.123169	0.125036	0.123169	0.123007	0.123007	0.123007	0.119286	0.12058	0.120986	0.121144	0.119127	0.12564	0.126115	0.119286	0.119286	0.125549	0.122524	0.115343	0.124052	0.119617	0.127784	0.119617	0.121993	0.121474	0.126266	0.126266	0.12347	0.133606	0.124193	0.124193	0.130148	0.0296375
Hb_SC	0.121986	0.124014	0.124014	0.126046	0.124014	0.125236	0.121986	0.121435	0.121232	0.117953	0.126051	0.124014	0.125883	0.124014	0.123851	0.123851	0.123851	0.120126	0.121422	0.121826	0.121986	0.119966	0.126489	0.126967	0.120126	0.120126	0.126401	0.12337	0.116173	0.124905	0.120461	0.128641	0.120461	0.120461	0.122319	0.124717	0.124717	0.124319	0.134471	0.123851	0.123851	0.129802	0.0283429	0.00257762
Hb_SST	0.121986	0.124014	0.124014	0.126046	0.124014	0.125236	0.121986	0.121435	0.121232	0.117953	0.126051	0.124014	0.125883	0.124014	0.123851	0.123851	0.123851	0.120126	0.121422	0.121826	0.121986	0.119966	0.126489	0.126967	0.120126	0.120126	0.126401	0.12337	0.116173	0.124905	0.120461	0.128641	0.120461	0.120461	0.122319	0.124717	0.124717	0.124319	0.134471	0.123851	0.123851	0.129802	0.0283429	0.00257762	0
H_kuekenthali_7136	0.131361	0.13341	0.13341	0.134708	0.13341	0.134644	0.131361	0.130804	0.131438	0.12932	0.131361	0.13341	0.135304	0.13341	0.133251	0.133251	0.133251	0.129476	0.130787	0.131206	0.131361	0.131361	0.132454	0.134319	0.127439	0.127439	0.133743	0.132342	0.119482	0.132211	0.135988	0.138067	0.133918	0.140155	0.131686	0.142448	0.142448	0.1366	0.150312	0.12339	0.12339	0.12932	0.0581175	0.044802	0.0455356	0.0455356
Hb_SD	0.13341	0.135467	0.135467	0.135641	0.135467	0.136707	0.13341	0.132851	0.133486	0.131361	0.13341	0.135467	0.137366	0.135467	0.135304	0.135304	0.135304	0.13152	0.132836	0.133251	0.13341	0.13341	0.133275	0.136385	0.129476	0.129476	0.135809	0.134399	0.125496	0.138448	0.142251	0.144356	0.140155	0.138067	0.137884	0.140347	0.140347	0.14287	0.156736	0.13152	0.13152	0.137533	0.0672585	0.055788	0.0544326	0.0544326	0.0148281
Hb_TR	0.134097	0.136172	0.136172	0.138249	0.136172	0.133271	0.134097	0.133533	0.131132	0.129973	0.134097	0.132031	0.138067	0.136172	0.131856	0.131856	0.131856	0.132211	0.133531	0.133918	0.134097	0.132031	0.137858	0.139214	0.132211	0.132211	0.138646	0.137196	0.128133	0.120636	0.128454	0.122319	0.118271	0.132587	0.116102	0.136957	0.136957	0.122106	0.138448	0.106048	0.106048	0.111826	0.0584858	0.0435882	0.0422568	0.0422568	0.040322	0.0455945
Hb_SP	0.132857	0.134927	0.134927	0.136999	0.134927	0.136174	0.132857	0.132295	0.132084	0.128744	0.132857	0.134927	0.13682	0.134927	0.134746	0.134746	0.134746	0.130974	0.132292	0.13268	0.132857	0.130796	0.136188	0.133794	0.126869	0.126869	0.133226	0.1318	0.11883	0.12349	0.127222	0.127222	0.123134	0.127222	0.120935	0.127406	0.131537	0.127007	0.149876	0.118758	0.118758	0.120617	0.0537645	0.042529	0.0412005	0.0412005	0.0392749	0.0445363	0.0290767
Hk_LS	0.112223	0.114209	0.114209	0.116199	0.114209	0.115405	0.112223	0.111683	0.112147	0.108275	0.112223	0.114209	0.116059	0.116202	0.116059	0.116059	0.116059	0.109591	0.108495	0.114069	0.112223	0.109456	0.115747	0.114838	0.110381	0.110381	0.119409	0.115152	0.110482	0.106212	0.103962	0.107896	0.107896	0.102006	0.105788	0.106066	0.106066	0.109667	0.125643	0.122391	0.122391	0.124257	0.0781818	0.085135	0.0837117	0.0837117	0.0986527	0.100588	0.0895116
Hk_LG	0.111826	0.11381	0.11381	0.115799	0.11381	0.115005	0.111826	0.111287	0.113421	0.111826	0.111826	0.11381	0.11566	0.115802	0.11566	0.11566	0.11566	0.109985	0.108625	0.113672	0.111826	0.10985	0.116637	0.119244	0.113953	0.113953	0.123851	0.118758	0.114042	0.116587	0.114255	0.118271	0.114255	0.112259	0.11211	0.11642	0.11642	0.116047	0.132211	0.124014	0.124014	0.125883	0.0759458	0.0828715	0.0814547	0.0814547	0.0906029	0.0925076	0.0834366
Hk_BK	0.121672	0.123692	0.123692	0.125717	0.123692	0.1241	0.121672	0.121123	0.121639	0.117656	0.121672	0.123692	0.125563	0.125721	0.125563	0.125563	0.125563	0.11981	0.118421	0.123539	0.121672	0.11966	0.124923	0.125153	0.11981	0.11981	0.129802	0.124664	0.119887	0.11642	0.11811	0.12215	0.12215	0.116102	0.119966	0.120291	0.120291	0.123967	0.136172	0.117802	0.117802	0.11966	0.0833344	0.086545	0.0851201	0.0851201	0.0962303	0.0981533	0.0871151
H_LR699	0.116651	0.118658	0.118658	0.120668	0.118658	0.119062	0.116651	0.117199	0.118261	0.116651	0.116651	0.118658	0.120516	0.120672	0.120516	0.120516	0.120516	0.114802	0.116087	0.118506	0.116651	0.114653	0.120696	0.124161	0.118814	0.118814	0.128811	0.122049	0.124935	0.12043	0.12212	0.126192	0.130297	0.126192	0.123984	0.126369	0.130482	0.131728	0.135194	0.125854	0.125854	0.127728	0.0993164	0.0985054	0.0969004	0.0969004	0.110545	0.106611	0.101264
Hk_MK	0.115949	0.117953	0.117953	0.119962	0.117953	0.118357	0.115949	0.116496	0.117557	0.115949	0.115949	0.117953	0.11981	0.119966	0.11981	0.11981	0.11981	0.114102	0.115386	0.117802	0.115949	0.113953	0.119989	0.12345	0.11811	0.11811	0.128096	0.12134	0.124225	0.120461	0.12215	0.126223	0.13033	0.126223	0.124014	0.126401	0.130516	0.131761	0.134471	0.125883	0.125883	0.127757	0.0986319	0.0980291	0.0965709	0.0965709	0.10985	0.10592	0.100577
Hk_TT	0.121986	0.124014	0.124014	0.126046	0.124014	0.125236	0.121986	0.121435	0.121949	0.117953	0.121986	0.124014	0.125883	0.126051	0.125883	0.125883	0.125883	0.120126	0.118728	0.123851	0.121986	0.119966	0.124027	0.121422	0.116102	0.116102	0.126051	0.120935	0.118174	0.108742	0.10646	0.114412	0.11042	0.104491	0.112259	0.108587	0.108587	0.111803	0.132396	0.120126	0.120126	0.121986	0.0779042	0.0848615	0.0834366	0.0834366	0.0945296	0.0945296	0.0835433
Hk_KMD	0.134097	0.136172	0.136172	0.138249	0.140347	0.141608	0.138255	0.137687	0.138211	0.134097	0.138255	0.140347	0.142251	0.142448	0.142251	0.142251	0.142251	0.13636	0.134911	0.140155	0.138255	0.136172	0.140369	0.144695	0.13636	0.13636	0.146676	0.139706	0.134296	0.128454	0.134281	0.134281	0.134281	0.134281	0.136172	0.138646	0.138646	0.136139	0.152867	0.123692	0.123692	0.125563	0.0929607	0.084435	0.0852212	0.0852212	0.0925076	0.1002	0.0834366
Hk_LK	0.113953	0.115949	0.115949	0.11795	0.119966	0.121178	0.117953	0.117407	0.118156	0.113953	0.121986	0.119966	0.121826	0.121986	0.121826	0.121826	0.121826	0.120126	0.11739	0.11981	0.117953	0.119966	0.123222	0.121422	0.116102	0.116102	0.126051	0.120935	0.116173	0.120126	0.115802	0.121826	0.117802	0.121826	0.11966	0.126051	0.126051	0.119599	0.137884	0.119515	0.119515	0.117378	0.0852212	0.0750038	0.075774	0.075774	0.0867243	0.0962303	0.0740058
Hk_LL	0.114102	0.116102	0.116102	0.118106	0.116102	0.117306	0.114102	0.113558	0.114304	0.110125	0.11811	0.116102	0.117953	0.11811	0.117953	0.117953	0.117953	0.116259	0.11354	0.115949	0.114102	0.116102	0.119338	0.117548	0.112259	0.112259	0.12215	0.117063	0.112334	0.114255	0.113953	0.121986	0.111965	0.114255	0.11381	0.120126	0.120126	0.113745	0.133918	0.117656	0.117656	0.119515	0.0834366	0.073237	0.0740058	0.0740058	0.0887053	0.0963391	0.0722421
Hk_KJI	0.114102	0.116102	0.116102	0.118106	0.116102	0.117306	0.114102	0.113558	0.114304	0.110125	0.11811	0.116102	0.117953	0.11811	0.117953	0.117953	0.117953	0.116259	0.11354	0.115949	0.114102	0.116102	0.119338	0.117548	0.112259	0.112259	0.12215	0.117063	0.112334	0.114255	0.113953	0.121986	0.111965	0.114255	0.11381	0.120126	0.120126	0.113745	0.133918	0.117656	0.117656	0.119515	0.0834366	0.073237	0.0740058	0.0740058	0.0887053	0.0963391	0.0722421
H_kuekenthali_7138	0.108149	0.110125	0.110125	0.112107	0.114102	0.115302	0.11211	0.111568	0.112312	0.108149	0.116102	0.114102	0.115949	0.116102	0.115949	0.115949	0.115949	0.114255	0.111547	0.113953	0.11211	0.114102	0.117325	0.11554	0.11027	0.11027	0.120126	0.115056	0.110353	0.112259	0.111965	0.119966	0.109985	0.112259	0.111826	0.11811	0.11811	0.111758	0.131856	0.11566	0.11566	0.117515	0.0815533	0.0713948	0.0721607	0.0721607	0.086815	0.0982659	0.0704004
Hk_LBI	0.108149	0.110125	0.110125	0.112107	0.114102	0.115302	0.11211	0.111568	0.112312	0.108149	0.116102	0.114102	0.115949	0.116102	0.115949	0.115949	0.115949	0.114255	0.111547	0.113953	0.11211	0.114102	0.117325	0.11554	0.11027	0.11027	0.120126	0.115056	0.110353	0.112259	0.111965	0.119966	0.109985	0.112259	0.111826	0.11811	0.11811	0.111758	0.131856	0.11566	0.11566	0.117515	0.0815533	0.0713948	0.0721607	0.0721607	0.086815	0.0982659	0.0704004
Hk_LMB	0.114102	0.116102	0.116102	0.118106	0.116102	0.117306	0.114102	0.113558	0.114304	0.110125	0.114102	0.116102	0.117953	0.11811	0.117953	0.117953	0.117953	0.116259	0.11354	0.115949	0.114102	0.116102	0.120566	0.120236	0.116259	0.116259	0.12215	0.117063	0.112334	0.114575	0.10829	0.116259	0.112259	0.116259	0.114102	0.120461	0.120461	0.114044	0.132211	0.124014	0.124014	0.129973	0.087457	0.0846481	0.0854373	0.0854373	0.0965709	0.10829	0.0836547
H_phaiosoma	0.140164	0.142213	0.142213	0.14427	0.142213	0.142627	0.140164	0.139608	0.14038	0.136091	0.144271	0.144271	0.142347	0.142213	0.144139	0.144139	0.144139	0.142347	0.140933	0.142085	0.144271	0.142213	0.146745	0.136691	0.142085	0.142085	0.134067	0.13315	0.134131	0.128372	0.148866	0.140567	0.146779	0.146479	0.148709	0.148709	0.150802	0.146148	0.150646	0.161579	0.161579	0.166088	0.134702	0.137459	0.140712	0.140712	0.146779	0.153068	0.155539
H_chrysopunctatus	0.172756	0.170605	0.170605	0.17157	0.170605	0.170179	0.168464	0.167882	0.166901	0.164208	0.168464	0.172756	0.170454	0.172756	0.168616	0.168616	0.168616	0.164351	0.16643	0.170762	0.168464	0.166332	0.168049	0.165722	0.162233	0.162233	0.168464	0.167334	0.162357	0.164654	0.173619	0.175081	0.177255	0.177614	0.174915	0.177432	0.177432	0.180083	0.184222	0.177255	0.177255	0.181818	0.192743	0.192917	0.192538	0.192538	0.170454	0.174755	0.172917
H_tengah	0.146779	0.148866	0.148866	0.150959	0.153068	0.154336	0.146779	0.146212	0.149937	0.146779	0.155182	0.150963	0.155012	0.155182	0.152902	0.152902	0.152902	0.144853	0.14758	0.155012	0.150963	0.146779	0.151625	0.139979	0.142778	0.142778	0.1447	0.143608	0.145238	0.155358	0.144551	0.153239	0.144853	0.155012	0.142629	0.155182	0.155182	0.146299	0.148709	0.158596	0.158596	0.160877	0.144271	0.147408	0.148271	0.148271	0.15021	0.156487	0.144271
Outgroup_Dermogenys	0.181632	0.179439	0.179439	0.181628	0.183834	0.185162	0.181632	0.182232	0.180663	0.177255	0.181632	0.181632	0.184025	0.183834	0.183649	0.183649	0.183649	0.177085	0.176423	0.181452	0.181632	0.179094	0.181919	0.173142	0.177432	0.177432	0.175431	0.178307	0.179666	0.203433	0.194383	0.212189	0.209879	0.189561	0.214282	0.191959	0.191959	0.208947	0.183297	0.201156	0.201156	0.199096	0.199311	0.216596	0.217574	0.217574	0.214981	0.21033	0.215478
[truncated: 17 more columns]
